# Supplementary material for: Machine learning-based analyzing earthquake-induced slope displacement
Source: PLoS One. 2025 Feb 6;20(2):e0314977. doi: 10.1371/journal.pone.0314977 (PMC11801618; doi:10.1371/journal.pone.0314977)
Supplement: S1 File — (ZIP) [file pone.0314977.s001.zip]

Archive with 9 entries (8 files):
- Supplementary Information/
- Supplementary Information/S1-Fig 1.tif
- Supplementary Information/S2-Fig 2.tif
- Supplementary Information/S3-Fig 3.tif
- Supplementary Information/S4-Fig 4.tif
- Supplementary Information/S5-Fig 5.tif
- Supplementary Information/S6-Fig 6.tif
- Supplementary Information/S7-Fig 7.tif
- Supplementary Information/S8.xlsx
