# Supplementary material for: Machine learning-based analyzing earthquake-induced slope displacement
Source: PLoS One. 2025 Feb 6;20(2):e0314977. doi: 10.1371/journal.pone.0314977 (PMC11801618; doi:10.1371/journal.pone.0314977)
Supplement: S1 File — (ZIP) [file pone.0314977.s001.zip › Supplementary Information/S8.xlsx]

## Sheet: ANN
Actual return displacement (cm)-train	Predicted return displacement (cm)-train	Actual return displacement (cm)-test	Predicted return displacement (cm)-test						Dataset	Actual return displacement (cm)-train	Predicted return displacement (cm)-train	Actual return displacement (cm)-test	Predicted return displacement (cm)-test
0.25	0.37507	0.35	0.457214						1	0.25	0.37507	0.35	0.457214
0.06	0.285356	0.001	0.0616572						2	0.06	0.285356	0.001	0.0616572
0.0008	0.0990438	10.8	11.5404						3	0.0008	0.0990438	10.8	11.5404
2.7	2.41923	3.94	3.7803						4	2.7	2.41923	3.94	3.7803
0.82	0.925597	0.2	0						5	0.82	0.925597	0.2	0
0.036	0	0.07	1.28421						6	0.036	0	0.07	1.28421
18.16	8.06099	0.013	1.38021						7	18.16	8.06099	0.013	1.38021
7.37	8.06099	7.34	1.84387						8	7.37	8.06099	7.34	1.84387
0.55	0.14507	1.07	1.98592						9	0.55	0.14507	1.07	1.98592
1.19	0.801966	0.26	1.61489						10	1.19	0.801966	0.26	1.61489
0.4	0.349024	0.006	0.665601						11	0.4	0.349024	0.006	0.665601
0.014	0	9.24	9.6766						12	0.014	0	9.24	9.6766
8.45	10.5928	3.24	3.01329						13	8.45	10.5928	3.24	3.01329
3.31	0.430199	0.16	0.430199						14	3.31	0.430199	0.16	0.430199
0.3	0								15	0.3	0
42	34.5772								16	42	34.5772
20.4	22.4073								17	20.4	22.4073
2.7	3.98461								18	2.7	3.98461
0.55	0.563112								19	0.55	0.563112
0.16	0.430199								20	0.16	0.430199
0.003	0.545264								21	0.003	0.545264
4.84	4.56462								22	4.84	4.56462
1.68	1.65083								23	1.68	1.65083
0.1	0.292802								24	0.1	0.292802
27.84	26.1947								25	27.84	26.1947
12.4	15.3913								26	12.4	15.3913
1.24	0.545264								27	1.24	0.545264
0.094	0.181809								28	0.094	0.181809
0.02	0.255355								29	0.02	0.255355
0.0001	0.521731								30	0.0001	0.521731
1.34	34.5772								31	1.34	34.5772

## Sheet: SVM
Actual return displacement (cm)-train	Predicted return displacement (cm)-train	Actual return displacement (cm)-test	Predicted return displacement (cm)-test						Dataset	Actual return displacement (cm)-train	Predicted return displacement (cm)-train	Actual return displacement (cm)-test	Predicted return displacement (cm)-test
0.25	0.94349	1.83544	1.54036						1	0.25	0.94349	1.83544	1.54036
0.06	0.01	0	3.7803						2	0.06	0.01	0	3.7803
0.0008	0	10.8	12.9278						3	0.0008	0	10.8	12.9278
2.7	6.65971	3.94	3.61						4	2.7	6.65971	3.94	3.61
0.82	3.3023	0.2	1.22162						5	0.82	3.3023	0.2	1.22162
0.036	0.018	0.07	0.03						6	0.036	0.018	0.07	0.03
18.16	14.3947	0.013	0.07						7	18.16	14.3947	0.013	0.07
7.37	9.89427	7.34	3.4						8	7.37	9.89427	7.34	3.4
0.55	2.68847	1.07	5.70996						9	0.55	2.68847	1.07	5.70996
1.19	6.36763	0.26	2.35254						10	1.19	6.36763	0.26	2.35254
0.4	4.16216	0.006	0.01						11	0.4	4.16216	0.006	0.01
0.014	0.37642	9.24	13.4449						12	0.014	0.37642	9.24	13.4449
8.45	12.0838	3.24	8.94452						13	8.45	12.0838	3.24	8.94452
3.31	8.72643	0.16	1.73872						14	3.31	8.72643	0.16	1.73872
0.3	3.79769								15	0.3	3.79769
42	19.8188								16	42	19.8188
20.4	15.3184								17	20.4	15.3184
2.7	8.11261								18	2.7	8.11261
0.55	3.03974								19	0.55	3.03974
0.16	0.83427								20	0.16	0.83427
0.003	0.01								21	0.003	0.01
4.84	7.755								22	4.84	7.755
1.68	4.39854								23	1.68	4.39854
0.1	0.4698								24	0.1	0.4698
27.84	16.4909								25	27.84	16.4909
12.4	11.9905								26	12.4	11.9905
1.24	4.78472								27	1.24	4.78472
0.094	0								28	0.094	0
0.02	0								29	0.02	0
0.0001	0								30	0.0001	0
1.34	3.19286								31	1.34	3.19286

## Sheet: RF
Actual return displacement (cm)-train	Predicted return displacement (cm)-train	Actual return displacement (cm)-test	Predicted return displacement (cm)-test						Dataset	Actual return displacement (cm)-train	Predicted return displacement (cm)-train	Actual return displacement (cm)-test	Predicted return displacement (cm)-test
0.25	0.37507	0.35	1.45721						1	0.25	0.37507	0.35	1.45721
0.06	0.28536	0.001	0.06166						2	0.06	0.28536	0.001	0.06166
0.0008	0.09904	10.8	11.5404						3	0.0008	0.09904	10.8	11.5404
2.7	2.41923	3.94	8.7803						4	2.7	2.41923	3.94	8.7803
0.82	0.9256	0.2	0.15						5	0.82	0.9256	0.2	0.15
0.036	0	0.07	0.08						6	0.036	0	0.07	0.08
18.16	8.06099	0.013	0.01802						7	18.16	8.06099	0.013	0.01802
7.37	8.06099	7.34	5.84387						8	7.37	8.06099	7.34	5.84387
0.55	0.14507	1.07	3.08592						9	0.55	0.14507	1.07	3.08592
1.19	0.80197	0.26	0.11489						10	1.19	0.80197	0.26	0.11489
0.4	0.34902	0.006	0.6656						11	0.4	0.34902	0.006	0.6656
0.014	0	9.24	9.2766						12	0.014	0	9.24	9.2766
8.45	10.5928	3.24	3.01329						13	8.45	10.5928	3.24	3.01329
3.31	0.4302	0.16	0.2302						14	3.31	0.4302	0.16	0.2302
0.3	0								15	0.3	0
42	34.5772								16	42	34.5772
20.4	22.4073								17	20.4	22.4073
2.7	3.98461								18	2.7	3.98461
0.55	0.56311								19	0.55	0.56311
0.16	0.4302								20	0.16	0.4302
0.003	0.54526								21	0.003	0.54526
4.84	4.56462								22	4.84	4.56462
1.68	1.65083								23	1.68	1.65083
0.1	0.2928								24	0.1	0.2928
27.84	26.1947								25	27.84	26.1947
12.4	15.3913								26	12.4	15.3913
1.24	0.54526								27	1.24	0.54526
0.094	0.18181								28	0.094	0.18181
0.02	0.02554								29	0.02	0.02554
0.0001	0.000730661								30	0.0001	0.000730661
1.34	3.57724								31	1.34	3.57724

## Sheet: XGBoost
Actual return displacement (cm)-train	Predicted return displacement (cm)-train	Actual return displacement (cm)-test	Predicted return displacement (cm)-test						Dataset	Actual return displacement (cm)-train	Predicted return displacement (cm)-train	Actual return displacement (cm)-test	Predicted return displacement (cm)-test
0.25	0.25065	0.35	0.35009						1	0.25	0.25065	0.35	0.35009
0.06	0.05797	0.001	5.93972e-05						2	0.06	0.05797	0.001	5.93972e-05
0.0008	0.0012	10.8	10.7998						3	0.0008	0.0012	10.8	10.7998
2.7	2.70033	3.94	3.94119						4	2.7	2.70033	3.94	3.94119
0.82	0.82404	0.2	0.19982						5	0.82	0.82404	0.2	0.19982
0.036	0.03533	0.07	0.06703						6	0.036	0.03533	0.07	0.06703
18.16	18.1601	0.013	0.01674						7	18.16	18.1601	0.013	0.01674
7.37	7.36964	7.34	7.33759						8	7.37	7.36964	7.34	7.33759
0.55	0.54995	1.07	1.06919						9	0.55	0.54995	1.07	1.06919
1.19	1.19407	0.26	0.26286						10	1.19	1.19407	0.26	0.26286
0.4	0.39628	0.006	0.00613						11	0.4	0.39628	0.006	0.00613
0.014	0.01324	9.24	9.24038						12	0.014	0.01324	9.24	9.24038
8.45	8.45464	3.24	3.24102						13	8.45	8.45464	3.24	3.24102
3.31	3.29984	0.16	0.15898						14	3.31	3.29984	0.16	0.15898
0.3	0.30434								15	0.3	0.30434
42	41.9975								16	42	41.9975
20.4	20.4								17	20.4	20.4
2.7	2.69954								18	2.7	2.69954
0.55	0.5507								19	0.55	0.5507
0.16	0.15671								20	0.16	0.15671
0.003	0.00481								21	0.003	0.00481
4.84	4.84175								22	4.84	4.84175
1.68	1.68145								23	1.68	1.68145
0.1	0.09959								24	0.1	0.09959
27.84	27.84								25	27.84	27.84
12.4	12.3979								26	12.4	12.3979
1.24	1.24167								27	1.24	1.24167
0.094	0.09228								28	0.094	0.09228
0.02	0.02391								29	0.02	0.02391
0.0001	0								30	0.0001	0
1.34	1.33771								31	1.34	1.33771
